# Supplementary material for: Comparative genome analysis of colistin-resistant Escherichia coli harboring mcr isolated from rural community residents in Ecuador and Vietnam
Source: PLoS One. 2023 Nov 2;18(11):e0293940. doi: 10.1371/journal.pone.0293940 (PMC10621974; doi:10.1371/journal.pone.0293940)
Supplement: S1 Table — (ZIP) [file pone.0293940.s006.zip]

Archive with 3 entries (3 files):
- S1A_Table.tif
- S1B_Table.tif
- S1C_Table.tif
