# Supplementary material for: Comparative genome analysis of colistin-resistant Escherichia coli harboring mcr isolated from rural community residents in Ecuador and Vietnam
Source: PLoS One. 2023 Nov 2;18(11):e0293940. doi: 10.1371/journal.pone.0293940 (PMC10621974; doi:10.1371/journal.pone.0293940)
Supplement: S2 Table — (ZIP) [file pone.0293940.s007.zip]

Archive with 2 entries (2 files):
- S2A_Table.tif
- S2B_Table.tif
